# Supplementary material for: Radial glia integrin avb8 regulates cell autonomous microglial TGFβ1 signaling that is necessary for microglial identity
Source: Nat Commun. 2025 Mar 22;16:2840. doi: 10.1038/s41467-025-57684-y (PMC11929771; doi:10.1038/s41467-025-57684-y)
Supplement: Supplementary file 4 — Source Data [file 41467_2025_57684_MOESM4_ESM.xlsx]

## Sheet: Figure 1
Fifure 1 G,H. E14.5 analysis of hemorrhage and P2RY12 expression.
	TER119		%	Mean	IBA1	# that are P2RY12+	%	Mean			TER119		%	Mean	IBA1	# that are P2RY12+	%	Mean
Itgb8(fl/+); Emx1Cre control	Lumenal	Extralumenal								Itgb8(fl/fl); Emx1Cre mutant	Lumenal	Extralumenal
Cortex 1.1	34	0	100	100	10	8	80	87.2727		Cortex 1.1	28	82	0.745455	19.4081	36	0	0	1.75439
Cortex 1.2	26	0	100	100	7	7	100			Cortex 1.2	10	105	0.913043		38	2	5.26316
Cortex 1.3	24	0	100	100	11	9	81.8182			Cortex 1.3	13	41	0.759259		48	0	0
Striatum 1.1	25	0	100	100	14	14	100	86.4035		Striatum 1.1	23	0	0	100	35	31	88.5714	85.9683
Striatum 1.2	31	0	100	100	16	12	75			Striatum 1.2	30	0	0		25	24	96
Striatum 1.3	30	0	100	100	19	16	84.2105			Striatum 1.3	16	0	0		45	33	73.3333
Cortex 2.1	50	0	100	100	8	8	100	96.2963		Cortex 2.1	26	18	0.409091	34.6681	19	1	5.26316	5.89019
Cortex 2.2	27	0	100	100	9	9	100			Cortex 2.2	25	59	0.702381		20	1	5
Cortex 2.3	24	0	100	100	9	8	88.8889			Cortex 2.3	25	140	0.848485		27	2	7.40741
Striatum 2.1	18	0	100	100	13	13	100	98.2456		Striatum 2.1	19	0	0	100	13	13	100	90.4306
Striatum 2.2	24	0	100	100	19	18	94.7368			Striatum 2.2	27	0	0		19	17	89.4737
Striatum 2.3	20	0	100	100	11	11	100			Striatum 2.3	14	0	0		22	18	81.8182
Cortex 3.1	45	0	100	100	8	5	62.5	81.4153		Cortex 3.1	33	195	0.855263	30.282	16	0	0	3.92157
Cortex 3.2	47	0	100	100	9	8	88.8889			Cortex 3.2	32	86	0.728814		17	1	5.88235
Cortex 3.3	36	0	100	100	14	13	92.8571			Cortex 3.3	33	34	0.507463		17	1	5.88235
Striatum 3.1	40	0	100	100	10	8	80	90.5556		Striatum 3.1	68	0	0	100	13	10	76.9231	85.641
Striatum 3.2	20	0	100	100	9	9	100			Striatum 3.2	72	0	0		7	7	100
Striatum 3.3	13	0	100	100	24	22	91.6667			Striatum 3.3	44	0	0		5	4	80
	TER119		%	Mean	IBA1	# that are P2RY12+	%	Mean			TER119		%	Mean	IBA1	# that are P2RY12+	%	Mean
	Lumenal	Extralumenal									Lumenal	Extralumenal
Itgb8(fl/+); hGFAPCre control										Itgb8(fl/fl); hGFAPCre mutant
Cortex 1.1	45	0	100	100	15	14	93.3333	97.7778		Cortex 1.1	33	0	0	0	17	16	94.1176	88.78
Cortex 1.2	40	0	100	100	19	19	100			Cortex 1.2	17	0	0		18	16	88.8889
Cortex 1.3	48	0	100	100	21	21	100			Cortex 1.3	19	0	0		24	20	83.3333
Striatum 1.1	101	0	100	100	20	17	85	92.1618		Striatum 1.1	24	0	0	0	27	26	96.2963	91.0273
Striatum 1.2	114	0	100	100	23	22	95.6522			Striatum 1.2	15	0	0		28	25	89.2857
Striatum 1.3	125	0	100	100	24	23	95.8333			Striatum 1.3	44	0	0		24	21	87.5
Cortex 2.1	65	0	100	100	11	11	100	98.0392		Cortex 2.1	64	0	0	0	22	22	100	95.8333
Cortex 2.2	58	0	100	100	13	13	100			Cortex 2.2	84	0	0		16	14	87.5
Cortex 2.3	71	0	100	100	17	16	94.1176			Cortex 2.3	66	0	0		13	13	100
Striatum 2.1	91	0	100	100	17	17	100	94.8413		Striatum 2.1	127	0	0	0	34	31	91.1765	89.2157
Striatum 2.2	146	0	100	100	24	22	91.6667			Striatum 2.2	102	0	0		13	13	100
Striatum 2.3	108	0	100	100	42	39	92.8571			Striatum 2.3	111	0	0		17	13	76.4706
Cortex 3.1	67	0	100	100	20	20	100	90.9091		Cortex 3.1	91	0	0	0	21	21	100	93.43
Cortex 3.2	72	0	100	100	11	8	72.7273			Cortex 3.2	88	0	0		23	20	86.9565
Cortex 3.3	48	0	100	100	11	11	100			Cortex 3.3	58	0	0		15	14	93.3333
Striatum 3.1	99	0	100	100	25	25	100	94.4444		Striatum 3.1	103	0	0	0	19	18	94.7368	90.7441
Striatum 3.2	102	0	100	100	18	15	83.3333			Striatum 3.2	112	0	0		29	24	82.7586
Striatum 3.3	92	0	100	100	17	17	100			Striatum 3.3	115	0	0		19	18	94.7368
Summary
	Intra/Extralumenal TER119					%P2RY12/IBA1
	1	2	3	Mean		1	2	3	Mean
Emx1Cre Control Cortex	100	100	100	100		87.2727	96.2963	81.4153	88.3281
Emx1Cre Control Striatum	100	100	100	100		86.4035	98.2456	90.5556	91.7349
Emx1Cre Mutant Cortex	19.4081	34.6681	30.282	28.1194		1.75439	5.89019	3.92157	3.85538
Emx1Cre Mutant Striatum	100	100	100	100		85.9683	90.4306	85.641	87.3466
hGFAPCre Control Cortex	100	100	100	100		97.7778	98.0392	90.9091	95.5754
hGFAPCre Control Striatum	100	100	100	100		92.1618	94.8413	94.4444	93.8159
hGFAPCre Mutant Cortex	100	100	100	100		88.78	95.8333	93.43	92.6811
hGFAPCre Mutant Striatum	100	100	100	100		91.0273	89.2157	90.7441	90.329

## Sheet: Figure 2
Figure 2B: Developmental Gene Cluster Analysis
Sample	Group	Cluster 1		Sample	Group	Cluster 2		Sample	Group	Cluster 3		Sample	Group	Cluster 4
b8.mut1	Mutant	1.20854		b8.mut1	Mutant	0.787503		b8.mut1	Mutant	2.26469		b8.mut1	Mutant	1.84852
b8.mut2	Mutant	1.36402		b8.mut2	Mutant	0.876113		b8.mut2	Mutant	2.57627		b8.mut2	Mutant	2.06772
b8.mut3	Mutant	1.50443		b8.mut3	Mutant	0.924768		b8.mut3	Mutant	2.83558		b8.mut3	Mutant	2.40307
b8.mut4	Mutant	1.62313		b8.mut4	Mutant	0.972267		b8.mut4	Mutant	2.96881		b8.mut4	Mutant	2.58135
b8.mut5	Mutant	1.4083		b8.mut5	Mutant	0.862969		b8.mut5	Mutant	2.39866		b8.mut5	Mutant	2.07353
b8.con1	Control	1.01134		b8.con1	Control	0.901649		b8.con1	Control	0.881192		b8.con1	Control	0.916267
b8.con2	Control	0.976986		b8.con2	Control	1.05394		b8.con2	Control	1.06596		b8.con2	Control	1.05847
b8.con3	Control	1.00829		b8.con3	Control	0.961021		b8.con3	Control	0.992623		b8.con3	Control	0.948651
b8.con4	Control	1.00338		b8.con4	Control	1.08339		b8.con4	Control	1.06022		b8.con4	Control	1.07661
Sample	Group	Cluster 5		Sample	Group	Cluster 6		Sample	Group	Cluster 7
b8.mut1	Mutant	3.60599		b8.mut1	Mutant	0.288771		b8.mut1	Mutant	0.386431
b8.mut2	Mutant	4.00613		b8.mut2	Mutant	0.578979		b8.mut2	Mutant	0.617535
b8.mut3	Mutant	4.78341		b8.mut3	Mutant	0.581871		b8.mut3	Mutant	0.674369
b8.mut4	Mutant	4.86958		b8.mut4	Mutant	0.473255		b8.mut4	Mutant	0.605002
b8.mut5	Mutant	3.74572		b8.mut5	Mutant	0.470988		b8.mut5	Mutant	0.5193
b8.con1	Control	0.930221		b8.con1	Control	0.807443		b8.con1	Control	0.869533
b8.con2	Control	1.04273		b8.con2	Control	1.04498		b8.con2	Control	1.03467
b8.con3	Control	1.0049		b8.con3	Control	1.06608		b8.con3	Control	1.04107
b8.con4	Control	1.02216		b8.con4	Control	1.0815		b8.con4	Control	1.05473
t test		0.000241283		t test		0.00066471		t test		0.000301184
Figure 2G: P2RY12 and APOE expression analysis
	P2RY12/IBA1				APOE/IBA1
	IBA1+	How many are P2RY12	%	Mean	IBA1	How many are APOE+	%	Mean
Control 1.1	15	15	100	100	11	0	0	2.89855
Control 1.2	14	14	100		13	0	0
Control 1.3	12	12	100		23	2	8.69565
Control 2.1	12	12	100	100	22	4	18.1818	12.2877
Control 2.2	14	14	100		26	3	11.5385
Control 2.3	16	16	100		28	2	7.14286
Control 3.1	17	17	100	100	35	2	5.71429	4.68254
Control 3.2	18	18	100		22	0	0
Control 3.3	19	19	100		24	2	8.33333
Mutant 1.1	26	0	0	0	30	27	90	94.0212
Mutant 1.2	41	0	0		35	33	94.2857
Mutant 1.3	35	0	0		45	44	97.7778
Mutant 2.1	42	1	2.38095	0.793651	52	52	100	98.664
Mutant 2.2	38	0	0		45	44	97.7778
Mutant 2.3	44	0	0		56	55	98.2143
Mutant 3.1	35	0	0	0	50	48	96	98.0256
Mutant 3.2	34	0	0		52	51	98.0769
Mutant 3.3	35	0	0		55	55	100

## Sheet: Figure 4
Figure 4B: Developmental Gene Expression (Normalized RPKM).
Data from Utz et al. 2020.
Tgfb1 Expression: Microglia							Tgfb1 Expression: Borderzone Macrophages
10.5	11.5	12.5	14.5	16.5	18.5		10.5	11.5	12.5	14.5	16.5	18.5
121.577	311.003	293.635	309.198	467.444	256.658		147.967	237.183	186.875	147.879	287.51	267.932
199.65	272.239	554.673	232.569	418.878	349.73		173.428	231.273	371.378	231.584	414.992	173.68
202.487	230.952	334.441		329.374	486.539		237.693	141.771	348.196	145.654	171.871	324.745
101.192					260.707		186.264					129.534
P2RY12 Expression: Microglia							P2RY12 Expression: Borderzone Macrophages
10.5	11.5	12.5	14.5	16.5	18.5		10.5	11.5	12.5	14.5	16.5	18.5
3180.95	14902.5	27128.3	30488.1	39986.2	55394.1		2167.5	3217.3	2397.54	4683.37	6140.63	7177.49
4807.24	12827.2	22043.2	26954.3	37980.5	49390.1		2594.04	3100.5	2537.9	3285.53	4803.46	6998.37
3266.99	11785.4	13529.2		40588.1	38693.6		2132.15	3210.64	2239.95	3512.02	5093.62	5102.08
3427.03					38147.9		3268.97					6883.37
PF4 Expression: Microglia							PF4 Expression: Borderzone Macrophages
10.5	11.5	12.5	14.5	16.5	18.5		10.5	11.5	12.5	14.5	16.5	18.5
39.9207	629.22	511.33	188.536	51.4069	47.0213		1775.61	7243.28	8428.77	12366.8	16378	19275.7
65.5567	685.842	77.1719	558.877	87.8957	49.3736		1466.39	6354.22	9030.3	11873.5	17865.4	16592.4
441.241	993.7	1712.85		407.909	155.923		3399.32	6770.19	7757.76	9452.51	16770.7	16489.3
200.697					85.7882		3221.74					13245.4
Figure 4I, J
Hemorrhage and P2RY12 expression
	TER119		% intralumenal	IBA1	# that are P2RY12+	%P2RY12/IBA1	Average
	Lumenal	Extralumenal
Tgfb1(fl/fl)
1.1	23	0	100	20	20	1	0.90389
1.2	19	0	100	23	20	0.869565
1.3	28	0	100	19	16	0.842105
2.1	54	0	100	21	19	0.904762	0.891053
2.2	55	0	100	22	19	0.863636
2.3	48	0	100	21	19	0.904762
3.1	67	0	100	15	13	0.866667	0.927778
3.2	47	0	100	24	22	0.916667
3.3	55	0	100	20	20	1
Tgfb1(fl/fl); Cx3cr1CreER
1.1	32	0	100	60	0	0	0.00724638
1.2	30	0	100	46	1	0.0217391
1.3	29	0	100	50	0	0
2.1	52	0	100	33	4	0.121212	0.0838823
2.2	48	0	100	23	3	0.130435
2.3	64	0	100	26	0	0
3.1	106	0	100	14	0	0	0.0595238
3.2	96	0	100	28	5	0.178571
3.3	81	0	100	6	0	0
Tgfb1(fl/-); P2ry12CreER
1.1	27	0	100	39	0	0	0
1.2	23	0	100	35	0	0
1.3	34	0	100	33	0	0
2.1	14	0	100	29	0	0	0.0196248
2.2	19	0	100	35	1	0.0285714
2.3	11	0	100	33	1	0.030303
3.1	37	0	100	29	0	0	0
3.2	31	0	100	16	0	0
3.3	24	0	100	32	0	0
Tgfb1(fl/-); Pf4Cre
1.1	54	0	100	17	13	0.764706	0.821569
1.2	62	0	100	30	28	0.933333
1.3	49	0	100	30	23	0.766667
2.1	102	0	100	15	12	0.8	0.767183
2.2	72	0	100	19	14	0.736842
2.3	82	0	100	17	13	0.764706
3.1	82	0	100	19	17	0.894737	0.91306
3.2	78	0	100	20	18	0.9
3.3	93	0	100	18	17	0.944444
Summary
	TER119/CD31				P2/IBA1
	1	2	3	Mean	1	2	3	Mean
Tgfb1(fl/fl)	100	100	100	100	0.90389	0.891053	0.927778	0.907574
Tgfb1(fl/fl); Cx3cr1CreER	100	100	100	100	0.00724638	0.0838823	0.0595238	0.0502175
Tgfb1(fl/-); P2ry12CreER	100	100	100	100	0	0.0196248	0	0.00654161
Tgfb1(fl/-); Pf4Cre	100	100	100	100	0.821569	0.767183	0.91306	0.833937

## Sheet: Figure 5
Figure 5F, G
Hemorrhage and P2RY12 expression
	Ter119				IBA1	# IBA1+ that are P2RY12+	%P2RY12/IBA1	Mean
Tgfb1(fl/fl)	Lumenal	Extralumenal	% Intralumenal	Average
1.1	54	0	100	100	20	20	1	0.90389
1.2	55	0	100	100	23	20	0.869565
1.3	48	0	100	100	19	16	0.842105
2.1	23	0	100	100	21	19	0.904762	0.891053
2.2	19	0	100	100	22	19	0.863636
2.3	28	0	100	100	21	19	0.904762
3.1	67	0	100	100	15	13	0.866667	0.927778
3.2	47	0	100	100	24	22	0.916667
3.3	55	0	100	100	20	20	1
Tgfb1(fl/fl); Cdh5CreER
1.1	60	0	100	100	21	18	0.857143	0.893456
1.2	63	0	100	100	31	28	0.903226
1.3	58	0	100	100	25	23	0.92
2.1	23	0	100	100	20	17	0.85	0.881495
2.2	19	0	100	100	19	16	0.842105
2.3	28	0	100	100	21	20	0.952381
3.1	78	0	100	100	35	30	0.857143	0.917196
3.2	43	0	100	100	36	34	0.944444
3.3	80	0	100	100	20	19	0.95
Tgfb1(fl/fl); Tie2CreER
1.1	9	0	100	100	15	1	0.0666667	0.0222222
1.2	36	0	100	100	10	0	0
1.3	33	0	100	100	12	0	0
2.1	41	0	100	100	14	4	0.285714	0.248833
2.2	14	0	100	100	24	4	0.166667
2.3	16	0	100	100	17	5	0.294118
3.1	31	0	100	100	20	5	0.25	0.20788
3.2	39	0	100	100	23	5	0.217391
3.3	58	0	100	100	32	5	0.15625
Tgfb1(fl/fl); pdgfRbCre
1.1	32	0	100	100	14	12	0.857143	0.802381
1.2	17	0	100	100	15	12	0.8
1.3	15	0	100	100	16	12	0.75
2.1	11	0	100	100	6	6	1	0.861472
2.2	22	0	100	100	11	8	0.727273
2.3	12	0	100	100	14	12	0.857143
3.1	21	0	100	100	22	16	0.727273	0.826983
3.2	24	0	100	100	17	16	0.941176
3.3	26	0	100	100	16	13	0.8125
Summary
	Ter119/CD31				P2/IBA1
	1	2	3	Mean	1	2	3	Mean
Tgfb1(fl/fl)	100	100	100	100	0.90389	0.891053	0.927778	0.907574
Tgfb1(fl/fl); Cdh5CreER	100	100	100	100	0.893456	0.881495	0.917196	0.897382
Tgfb1(fl/fl); Tie2CreER	100	100	100	100	0.0222222	0.248833	0.20788	0.159645
Tgfb1(fl/fl); pdgfRbCre	100	100	100	100	0.727273	0.941176	0.8125	0.826983

## Sheet: Figure 6
Figure 6A: Tgfb1 expression (adult mouse brain)
Data from Zhang et al. 2014.
	Tgfb1 expression (FPKM)
Astrocytes	1.03
Neurons	0.50
Oligodendrocytes	7.73
Microglia	252.31
Vascular	45.23

## Sheet: Figure 7
Figure 7B: Cumulative incidence rate scoring
	Weeks	Con (N=17)	Itgb8 (N=11)	T1 (N=11)	TR2 (N=12)	S2/3 (N=12)		1 indicates observation of at least minimal behavioral score. Mice with severe scores were sacrificed per IACUC protocol
	20	0
	20	0
	20	0
	20	0
	20	0
	20	0
	20	0
	20	0
	20	0
	20	0
	20	0
	20	0
	20	0
	20	0
	20	0
	20	0
	20	0
Incidence at week	1
	2
	3
	4
	5		1	1	1
	5			1
	5			1
	6		1	1	1
	6		1	1
	6		1	1
	6		1	1
	6		1
	6		1
	7		1	1	1
	7				1
	8			1
	8			1
	8
	9		1		1
	9				1
	9				1
	9				1
	10		1	1
	10		1
	11				1
	11				1
	12					1
	13
	14
	15
	16				1	1
	16				1
	17
	18
	19
	20					0
	20					0
	20					0
	20					0
	20					0
	20					0
	20					0
	20					0
	20					0
	20					0

## Sheet: Supplemental Figure 1
Figure S1D, E: Recombination Analysis and Behavioral Analysis
Recombination analysis
	Neurons Recombination %	Oligo's Recombination %	Astro's Recombination %
NestinCre; Sun1-GFP #1	100	100	100
NestinCre; Sun1-GFP #2	100	100	100
NestinCre; Sun1-GFP #3	100	100	100
NestinCre; Sun1-GFP #4	100	100	100
NestinCre; Sun1-GFP #5	100	100	100
NestinCre; Sun1-GFP #6	100	100	100
Syn1Cre; Sun1-GFP #1	91.3793	100	0
Syn1Cre; Sun1-GFP #2	46.6667	100	0
Syn1Cre; Sun1-GFP #3	86.3014	100	0
Syn1Cre; Sun1-GFP #4	84.6154	100	0.142857
Olig2Cre; Sun1-GFP #1	0	89	89
Olig2Cre; Sun1-GFP #2	0	100	75
Olig2Cre; Sun1-GFP #3	0	96	71
Olig2Cre; Sun1-GFP #4	0	87.5	92
Olig2Cre; Sun1-GFP #5	0	100	69
Olig2Cre; Sun1-GFP #6	0	92.6	65
Aldh1L1CreER; Sun1-GFP #1	0.359712	0	97.8261
Aldh1L1CreER; Sun1-GFP #2	0	0	100
Aldh1L1CreER; Sun1-GFP #3	0	0	100
Aldh1L1CreER; Sun1-GFP #4	0	0	100
hGFAPCre; Sun1-GFP #1	98.1124	100	100
hGFAPCre; Sun1-GFP #2	98.643	94.9903	100
hGFAPCre; Sun1-GFP #3	98.1378	99.1667	100
Behavioral analysis
Rotarod
Control	Itgb8(fl/fl);NestinCre	Itgb8(fl/fl);Olig2Cre	Itgb8(fl/fl);Aldh1l1CreER	Itgb8(fl/fl);Syn1Cre	Itgb8(fl/fl);UBCCreER
300	46.3333	221	300	300	280
300	254.667	219.667	300	276.667	272.667
300	95	219.333	299.667	300	283
225	69.3333	300	272	266
248	198	300	250	215
225.667	20.6667
258.667
273.667
Gait
Control	Itgb8(fl/fl);NestinCre	Itgb8(fl/fl);Olig2Cre	Itgb8(fl/fl);Aldh1l1CreER	Itgb8(fl/fl);Syn1Cre	Itgb8(fl/fl);UBCCreER
2	0	2	2	2	2
2	0	1	2	2	2
1	0	2	2	2	2
2	0	2	2	2	2
2	1	2	2	1	1
2			1		2
2			2		2
2			2		2
2			2		2
2			2		2
Appearance
Control	Itgb8(fl/fl);NestinCre	Itgb8(fl/fl);Olig2Cre	Itgb8(fl/fl);Aldh1l1CreER	Itgb8(fl/fl);Syn1Cre	Itgb8(fl/fl);UBCCreER
2	0	2	2	2	2
2	0	2	2	2	2
2	0	2	2	2	2
2	0	2	2	2	2
2	1	2	2	2	2
2
2
2
2
2
Tremor
Control	Itgb8(fl/fl);NestinCre	Itgb8(fl/fl);Olig2Cre	Itgb8(fl/fl);Aldh1l1CreER	Itgb8(fl/fl);Syn1Cre	Itgb8(fl/fl);UBCCreER
2	0	2	2	2	2
1	1	2	1	2	2
1	0	1	2	2	1
2	0	2	2	2	2
2	0	2	2	1	2
2	1		1	2	2
2	0		2	2	1
2	0		2		1
2	0		1		2
2	1		2		2

## Sheet: Supplemental Figure 4
Figure S4L,M: ITGB8 protein expression (normalized to GAPDH)
Itgb8(fl/+);Emx1Cre	Itgb8(fl/fl);Emx1Cre
1.0696	0.192675
1.0741	0.0824781
0.856302	0.15968
Itgb8(fl/+);hGFAPCre	Itgb8(fl/fl);hGFAPCre
0.851767	0.475646
1.01259	0.533947
1.13565	0.24566

## Sheet: Supplemental Figure 9 
Figure S9: Analysis of microglial phenotype in male and female Lrrc33 mutant mice.
	P2/IBA1				CD206/IBA1/LGALS3
	IBA1+	IBA1+; P2RY12+	% IBA1 that are P2	Mean	IBA1	IBA1+;CD206+	% IBA1 that are CD206+	Mean	LGALS3+	% IBA1 that are LGALS3+	Mean
Lrrc33 female control #1.1	16	15	0.9375	0.979167	18	0	0	0.0119048	0	0	0
Lrrc33 female control #1.2	12	12	1		15	0	0		0	0
Lrrc33 female control #1.3	16	16	1		28	1	0.0357143		0	0
Lrrc33 female control #2.1	19	19	1	1	17	0	0	0	0	0	0
Lrrc33 female control #2.2	24	24	1		14	0	0		0	0
Lrrc33 female control #2.3	17	17	1		17	0	0		0	0
Lrrc33 female control #3.1	19	19	1	1	19	0	0	0	0	0	0
Lrrc33 female control #3.2	23	23	1		18	0	0		0	0
Lrrc33 female control #3.3	19	19	1		17	0	0		0	0
Lrrc33 female mutant #1.1	18	0	0	0	22	23	1.04545	0.988485	14	0.636364	0.480693
Lrrc33 female mutant #1.2	22	0	0		35	35	1		10	0.285714
Lrrc33 female mutant #1.3	23	0	0		25	23	0.92		13	0.52
Lrrc33 female mutant #2.1	31	0	0	0	39	31	0.794872	0.859772	24	0.615385	0.581054
Lrrc33 female mutant #2.2	26	0	0		36	34	0.944444		19	0.527778
Lrrc33 female mutant #2.3	26	0	0		25	21	0.84		15	0.6
Lrrc33 female mutant #3.1	32	0	0	0	23	22	0.956522	0.89971	8	0.347826	0.372754
Lrrc33 female mutant #3.2	32	0	0		23	18	0.782609		3	0.130435
Lrrc33 female mutant #3.3	30	0	0		25	24	0.96		16	0.64
Lrrc33 male control #1.1	17	17	1	0.981481	18	0	0	0	0	0	0.0238095
Lrrc33 male control #1.2	18	17	0.944444		14	0	0		1	0.0714286
Lrrc33 male control #1.3	13	13	1		17	0	0		0	0
Lrrc33 male control #2.1	13	13	1	1	19	0	0	0	0	0	0
Lrrc33 male control #2.2	19	19	1		17	0	0		0	0
Lrrc33 male control #2.3	18	18	1		16	0	0		0	0
Lrrc33 male control #1.1	17	17	1	1	22	0	0	0	2	0.0909091	0.0478469
Lrrc33 male control #1.2	19	19	1		19	0	0		1	0.0526316
Lrrc33 male control #1.3	16	16	1		15	0	0		0	0
Lrrc33 male mutant #3.1	17	0	0	0	28	22	0.785714	0.774038	17	0.607143	0.46462
Lrrc33 male mutant #3.2	21	0	0		29	22	0.758621		11	0.37931
Lrrc33 male mutant #3.3	23	0	0		27	21	0.777778		11	0.407407
Lrrc33 male mutant #2.1	20	0	0	0	34	30	0.882353	0.952012	15	0.441176	0.488725
Lrrc33 male mutant #2.2	28	0	0		40	40	1		21	0.525
Lrrc33 male mutant #2.3	23	0	0		38	37	0.973684		19	0.5
Lrrc33 male mutant #3.1	33	0	0	0	50	48	0.96	0.937647	10	0.2	0.311765
Lrrc33 male mutant #3.2	31	0	0		34	32	0.941176		10	0.294118
Lrrc33 male mutant #3.3	24	0	0		34	31	0.911765		15	0.441176

## Sheet: Supplemental Figure 11
Figure S11: LRRC33 protein expression (normalized to ACTIN)
Tgfb1(fl/fl); Cx3cr1Cre	Tgfb1(fl/fl); Cx3cr1Cre	Smad2/3(fl/fl); Cx3cr1Cre
0.922747	3.20247	0.765479
1.12543	3.41411	1.67968
0.951819	3.59315	0.829398

[truncated: 1 more sheets: Uncropped Western blot images]
